# Supplementary material for: Shared sorrow, shared costs: cost-effectiveness analysis of the Empowerment group therapy approach to treat affective disorders in refugee populations
Source: BJPsych Open. 2023 Jun 22;9(4):e113. doi: 10.1192/bjo.2023.504 (PMC10305100; doi:10.1192/bjo.2023.504)
Supplement: Supplementary file 1 [file S2056472423005045sup001.zip]

Archive with 5 entries (5 files):
- S2056472423005045sup001.docx
- S2056472423005045sup002.docx
- S2056472423005045sup003.docx
- S2056472423005045sup004.tif
- S2056472423005045sup005.tif
